# Supplementary material for: The Comparison Between the Different Types of Storage Mediums on the Viability of Periodontal Cells Prior to the Replantation of Avulsed Teeth: A Systematic Review & Meta-Analysis
Source: J Clin Med. 2025 Mar 14;14(6):1986. doi: 10.3390/jcm14061986 (PMC11942730; doi:10.3390/jcm14061986)
Supplement: Supplementary file 1 [file jcm-14-01986-s001.zip]

Archive with 1 entries (1 files):
- jcm-3499371-supplementary.pdf
